# Supplementary material for: A Novel Microfluidics Droplet-Based Interdigitated Ring-Shaped Electrode Sensor for Lab-on-a-Chip Applications
Source: Micromachines (Basel). 2024 May 22;15(6):672. doi: 10.3390/mi15060672 (PMC11205656; doi:10.3390/mi15060672)
Supplement: Supplementary file 1 [file micromachines-15-00672-s001.zip]

Archive with 3 entries (3 files):
- 4431550-supplementary-final.pdf
- Supplementary File S1_droplets.pdf
- Videos_S1_droplets_formation.mp4
